# Supplementary material for: Successful Inclusion of High Vegetable Protein Sources in Feed for Rainbow Trout without Decrement in Intestinal Health
Source: Animals (Basel). 2021 Dec 16;11(12):3577. doi: 10.3390/ani11123577 (PMC8698200; doi:10.3390/ani11123577)
Supplement: Supplementary file 1 [file animals-11-03577-s001.zip]

Archive with 5 entries (5 files):
- Supplementary Figure S1.png
- Supplementary Figure S2.png
- Supplementary Figure S3.png
- Supplementary Table S1.pdf
- Supplementary Table S2.pdf
